# Supplementary material for: Succinate mediates inflammation-induced adrenocortical dysfunction
Source: eLife. 2023 Jul 14;12:e83064. doi: 10.7554/eLife.83064 (PMC10374281; doi:10.7554/eLife.83064)
Supplement: Figure 1—figure supplement 2—source data 1. [file elife-83064-fig1-figsupp2-data1.zip › Figure1-Suppl2_SourceData2.xlsx]

## Sheet: Sheet1
Figure 1 - figure supplement 2 - Source Data 2
Figure 1 - figure supplement 1 F: Mean fluorescence intensity of SF-1 in adrenal glands from PBS- and LPS-mice
Summary Statistics (arithmetic from GraphPad Prism 7.04)
PBS	LPS
15401	9821
9179	9716
13399	9295
19195	17269
23628	9882
17499	11741
p value = 0.132
