# Supplementary material for: Succinate mediates inflammation-induced adrenocortical dysfunction
Source: eLife. 2023 Jul 14;12:e83064. doi: 10.7554/eLife.83064 (PMC10374281; doi:10.7554/eLife.83064)
Supplement: Figure 3—source data 1. [file elife-83064-fig3-data1.zip › Figure3_SourceData3.xlsx]

## Sheet: Sheet1
Figure 3 - Source Data 3
Figure 3 E: Mitochodrial membrane potential measurement, as ratio of TMRE and MTG median fluorescence intensities, in CD31-CD45- cells from PBS- and LPS-mice
Summary Statistics (arithmetic from GraphPad Prism 7.04)
TMRE/Mitotracker Green
PBS	LPS
6	0.708
3.993	0.69
1.665	0.703
4.102	0.908
6.42	1.039
1.24	1.116
p value = 0.0022
