# Supplementary material for: Succinate mediates inflammation-induced adrenocortical dysfunction
Source: eLife. 2023 Jul 14;12:e83064. doi: 10.7554/eLife.83064 (PMC10374281; doi:10.7554/eLife.83064)
Supplement: Figure 5—source data 1. [file elife-83064-fig5-data1.zip › Figure5_SourceData4.xlsx]

## Sheet: Sheet1
Figure 5 - Source Data 4
Figure 5 I, J: Progesterone measurement in NCI-H295R cells treated with FCCP or oligomycin and Forskolin
Summary Statistics (arithmetic from GraphPad Prism 7.04)
Progesterone (ng / mL)					Progesterone (ng / mL)
Control	Fsk	FCCP	FCCP+Fsk		Control	Fsk	OM	OM+Fsk
0.181	0.556	0.137	0.228		0.184	0.713	0.127	0.243
0.149	0.621	0.119	0.272		0.168	0.602	0.111	0.434
0.186	0.682	0.14	0.258		0.168	0.791	0.102	0.514
0.197	1.269	0.133	0.376		0.182	1.107	0.102	0.427
0.267	0.599	0.216	0.285		0.248	0.408	0.182	0.336
0.271	0.38	0.217	0.261		0.231	0.396	0.202	0.336
p value = 0.0002					p value < 0.0001
	p value = 0.0013					p value = 0.0123
