# Supplementary material for: Succinate mediates inflammation-induced adrenocortical dysfunction
Source: eLife. 2023 Jul 14;12:e83064. doi: 10.7554/eLife.83064 (PMC10374281; doi:10.7554/eLife.83064)
Supplement: Figure 5—figure supplement 1—source data 1. [file elife-83064-fig5-figsupp1-data1.zip › Figure5-Suppl1_SourceData4.xlsx]

## Sheet: Sheet1
Figure 5 - figure supplement 1 - Source Data 4
Figure 5 - figure supplement 1 G: Corticosterone/11-deoxycorticosterone ratio in primary adrenocortical cells transfected with siSdhb (or siCtrl) and stimulated with ACTH
Summary Statistics (arithmetic from GraphPad Prism 7.04)
si Ctrl	si Sdhb
5.41624	4.63074
3.43217	3.82656
2.76729	3.16464
6.61529	5.15388
3.15916	3.69938
4.71812	3.58256
4.55516	4.27907
2.4777	2.74844
p value = 0.9591
