# Supplementary material for: Succinate mediates inflammation-induced adrenocortical dysfunction
Source: eLife. 2023 Jul 14;12:e83064. doi: 10.7554/eLife.83064 (PMC10374281; doi:10.7554/eLife.83064)
Supplement: Figure 5—figure supplement 2—source data 1. [file elife-83064-fig5-figsupp2-data1.zip › Figure5-Suppl2_SourceData4.xlsx]

## Sheet: Sheet1
Figure 5 - figure supplement 2 - Source Data 4
Figure 5 - figure supplement 2 E: DNMT1 expression in NCI-H295R cells transfected with siDNMT1 (or siCtrl)
siCtrl	siDNMT1
1.03	0.49
1.1	0.6
