# Supplementary material for: Succinate mediates inflammation-induced adrenocortical dysfunction
Source: eLife. 2023 Jul 14;12:e83064. doi: 10.7554/eLife.83064 (PMC10374281; doi:10.7554/eLife.83064)
Supplement: Figure 5—figure supplement 3—source data 1. [file elife-83064-fig5-figsupp3-data1.zip]

Archive with 4 entries (4 files):
- Figure5-Suppl3_SourceData1.xlsx
- Figure5-Suppl3_SourceData2.xlsx
- Figure5-Suppl3_SourceData3.xlsx
- Figure5-Suppl3_SourceData4.xlsx
