# Supplementary material for: Succinate mediates inflammation-induced adrenocortical dysfunction
Source: eLife. 2023 Jul 14;12:e83064. doi: 10.7554/eLife.83064 (PMC10374281; doi:10.7554/eLife.83064)
Supplement: Figure 5—figure supplement 4—source data 1. [file elife-83064-fig5-figsupp4-data1.zip]

Archive with 5 entries (5 files):
- Figure5-Suppl4_SourceData1.xlsx
- Figure5-Suppl4_SourceData2.xlsx
- Figure5-Suppl4_SourceData3.xlsx
- Figure5-Suppl4_SourceData4.xlsx
- Figure5-Suppl4_SourceData5.xlsx
