# Supplementary material for: Succinate mediates inflammation-induced adrenocortical dysfunction
Source: eLife. 2023 Jul 14;12:e83064. doi: 10.7554/eLife.83064 (PMC10374281; doi:10.7554/eLife.83064)
Supplement: Figure 5—figure supplement 4—source data 1. [file elife-83064-fig5-figsupp4-data1.zip › Figure5-Suppl4_SourceData5.xlsx]

## Sheet: Sheet1
Figure 5 - figure supplement 4 - Source Data 5
Figure 5 - figure supplement 4 J: SDH activity in adrenal cortex of Irg1-KO and WT mice treated with LPS
Summary Statistics (arithmetic from GraphPad Prism 7.04)
SDH activity (nmol/min/mL)
WT	Irg1-KO
0.0403	0.062
0.0348	0.113
0.0418	0.0397
0.0465	0.0535
0.0337	0.0445
0.0522
p value = 0.1255
