# Supplementary material for: Succinate mediates inflammation-induced adrenocortical dysfunction
Source: eLife. 2023 Jul 14;12:e83064. doi: 10.7554/eLife.83064 (PMC10374281; doi:10.7554/eLife.83064)
Supplement: Figure 6—source data 1. [file elife-83064-fig6-data1.zip]

Archive with 16 entries (16 files):
- Figure6_SourceData1.xlsx
- Figure6_SourceData10.xlsx
- Figure6_SourceData11.xlsx
- Figure6_SourceData12.xlsx
- Figure6_SourceData13.xlsx
- Figure6_SourceData14.xlsx
- Figure6_SourceData2.xlsx
- Figure6_SourceData3.xlsx
- Figure6_SourceData4.xlsx
- Figure6_SourceData5.pptx
- Figure6_SourceData5.xlsx
- Figure6_SourceData6.pptx
- Figure6_SourceData6.xlsx
- Figure6_SourceData7.xlsx
- Figure6_SourceData8.xlsx
- Figure6_SourceData9.xlsx
